# Supplementary material for: Seroprevalence of Viral Enzootic Diseases in Swine Backyard Farms in Serbia
Source: Animals (Basel). 2023 Nov 3;13(21):3409. doi: 10.3390/ani13213409 (PMC10649762; doi:10.3390/ani13213409)
Supplement: Supplementary file 1 [file animals-13-03409-s001.zip]

Archive with 1 entries (1 files):
- animals-2584790-supplementary.xlsx
