# Supplementary material for: Seroprevalence of Viral Enzootic Diseases in Swine Backyard Farms in Serbia
Source: Animals (Basel). 2023 Nov 3;13(21):3409. doi: 10.3390/ani13213409 (PMC10649762; doi:10.3390/ani13213409)
Supplement: Supplementary file 1 [file animals-13-03409-s001.zip › animals-2584790-supplementary.xlsx]

## Sheet: Backyard serology results
ID NUMBER	FARM CATEGORY				No. of animals on the farm	PPV			AD			SIV			PRRS
	SOW NUMBER			TOTAL NUMBER OF PIGS		Ab ELISA			Ab ELISA			Ab ELISA			Ab ELISA
	0	1-2	3-10	UP TO 10		No.of positive animals	No.of negative animals	Positive animals %	No.of positive animals	No.of negative animals	Positive animals %	No.of positive animals	No.of negative animals	Positive animals %	No.of positive animals	No.of negative animals	Positive animals %
01-6239	0	0	1	1	3	0	3	0	0	3	0	0	3	0	0	3	0
01-6242	0	1	0	1	2	1	1	50	0	2	0	0	2	0	0	2	0
01-6246	0	1	0	1	3	0	3	0	2	1	66.6667	0	3	0	0	3	0
01-6380	0	0	1	1	4	1	3	25	2	2	50	0	4	0	0	4	0
01-6572	0	0	1	1	4	2	2	50	2	2	50	0	4	0	0	4	0
01-6574	1	0	0	1	3	2	1	66.6667	1	2	33.3333	0	3	0	0	3	0
01-6575	0	1	0	1	1	0	1	0	0	1	0	0	1	0	0	1	0
01-6579	0	1	0	1	1	1	0	100	0	1	0	0	1	0	0	1	0
01-6580	0	1	0	1	2	1	1	50	1	1	50	0	2	0	0	2	0
01-6583	0	1	0	1	2	1	1	50	0	2	0	0	2	0	0	2	0
01-6585	0	1	0	1	3	3	0	100	0	3	0	0	3	0	0	3	0
01-6616	0	0	1	1	5	1	4	20	3	2	60	0	5	0	0	5	0
01-6629	0	1	0	1	2	1	1	50	1	1	50	0	2	0	0	2	0
01-6630	0	1	0	1	3	2	1	66.6667	1	2	33.3333	0	3	0	0	3	0
01-6632	0	1	0	1	2	1	1	50	1	1	50	0	2	0	0	2	0
01-6708	0	1	0	1	1	0	1	0	0	1	0	0	1	0	0	1	0
01-6709	0	1	0	1	1	0	1	0	0	1	0	0	1	0	0	1	0
01-6710	0	1	0	1	2	0	2	0	0	2	0	0	2	0	0	2	0
01-6714	0	0	1	1	9	0	9	0	4	5	44.4444	0	9	0	0	9	0
01-3550	0	1	0	1	3	0	3	0	0	3	0	0	3	0	0	3	0
01-3557	0	1	0	1	7	0	7	0	0	7	0	0	7	0	0	7	0
01-3558	0	1	0	1	4	0	4	0	0	4	0	0	4	0	0	4	0
01-3670	0	0	1	1	1	0	1	0	0	1	0	0	1	0	0	1	0
01-3671	0	1	0	1	2	0	2	0	0	2	0	0	2	0	0	2	0
01-3672	1	0	0	1	1	0	1	0	0	1	0	0	1	0	0	1	0
01-3741	0	1	0	1	1	1	0	100	1	0	100	0	1	0	0	1	0
01-4120	0	1	0	1	1	0	1	0	1	0	100	0	1	0	0	1	0
01-4121	0	0	1	1	1	0	1	0	1	0	100	0	1	0	0	1	0
01-4123	0	1	0	1	1	0	1	0	1	0	100	0	1	0	0	1	0
01-4124	0	1	0	1	1	0	1	0	0	1	0	0	1	0	0	1	0
01-4125	0	1	0	1	1	0	1	0	0	1	0	0	1	0	0	1	0
01-4126	0	1	0	1	1	0	1	0	0	1	0	0	1	0	0	1	0
01-4127	0	1	0	1	1	0	1	0	0	1	0	0	1	0	0	1	0
01-4128	0	1	0	1	1	0	1	0	0	1	0	0	1	0	0	1	0
01-4129	0	1	0	1	1	0	1	0	0	1	0	0	1	0	0	1	0
01-4130	0	1	0	1	1	0	1	0	0	1	0	0	1	0	0	1	0
01-4132	0	1	0	1	1	0	1	0	0	1	0	0	1	0	0	1	0
01-4133	0	0	1	1	1	0	1	0	0	1	0	0	1	0	0	1	0
01-4134	0	1	0	1	1	0	1	0	0	1	0	0	1	0	0	1	0
01-4135	0	1	0	1	1	0	1	0	0	1	0	0	1	0	0	1	0
01-4167	0	0	1	1	5	0	5	0	4	1	80	0	5	0	0	5	0
01-4169	0	0	1	1	5	0	5	0	0	5	0	0	5	0	0	5	0
01-4170	0	1	0	1	5	0	5	0	0	5	0	0	5	0	0	5	0
01-4171	0	1	0	1	3	0	3	0	1	2	33.3333	0	3	0	0	3	0
01-4172	0	1	0	1	3	1	2	33.3333	2	1	66.6667	0	3	0	0	3	0
01-4173	0	1	0	1	5	2	3	40	2	3	40	0	5	0	0	5	0
01-4174	0	1	0	1	3	0	3	0	0	3	0	0	3	0	0	3	0
01-4175	0	1	0	1	5	1	4	20	0	5	0	0	5	0	0	5	0
01-4176	0	0	1	1	5	1	4	20	0	5	0	0	5	0	0	5	0
01-4177	0	0	1	1	5	0	5	0	0	5	0	0	5	0	0	5	0
01-4178	0	1	0	1	5	1	4	20	0	5	0	0	5	0	0	5	0
01-4181	0	0	1	1	4	0	4	0	0	4	0	0	4	0	4	0	100
01-4249	0	0	1	1	5	0	5	0	0	5	0	0	5	0	0	5	0
01-4250	0	1	0	1	3	0	3	0	0	3	0	0	3	0	0	3	0
01-4251	0	0	1	1	6	0	6	0	0	6	0	0	6	0	0	6	0
01-4254	1	0	0	1	2	0	2	0	0	2	0	0	2	0	0	2	0
01-4469	0	1	0	1	5	0	5	0	0	5	0	0	5	0	0	5	0
01-4470	0	1	0	1	3	0	3	0	0	3	0	0	3	0	0	3	0
01-4626	0	1	0	1	5	0	5	0	0	5	0	0	5	0	0	5	0
01-4629	0	0	1	1	8	2	6	25	0	8	0	0	8	0	0	8	0
01-4631	0	0	1	1	4	4	0	100	0	4	0	0	4	0	0	4	0
01-4632	0	1	0	1	3	3	0	100	0	3	0	0	3	0	0	3	0
01-4633	0	1	0	1	2	2	0	100	0	2	0	0	2	0	0	2	0
01-4634	0	0	1	1	10	0	10	0	0	10	0	0	10	0	0	10	0
01-4636	0	1	0	1	6	5	1	83.3333	0	6	0	0	6	0	0	6	0
01-4638	0	1	0	1	5	5	0	100	0	5	0	0	5	0	0	5	0
01-4628	0	1	0	1	2	0	2	0	0	2	0	0	2	0	2	0	100
01-4985	0	0	1	1	7	6	1	85.7143	7	0	100	0	7	0	0	7	0
01-4983	0	0	1	1	7	6	1	85.7143	0	7	0	0	7	0	0	7	0
	3	46	20	69	222	57	165	20-100	38	184	33-100	0	222	0	6	216	100
					AVERRAGE 3
